# Supplementary material for: Extraction of Polyphenols and Vitamins Using Biodegradable ATPS Based on Ethyl Lactate
Source: Molecules. 2022 Nov 14;27(22):7838. doi: 10.3390/molecules27227838 (PMC9698203; doi:10.3390/molecules27227838)
Supplement: Supplementary file 1 [file molecules-27-07838-s001.zip]

Archive with 1 entries (1 files):
- molecules-1964509-supplementary.pdf
